# Supplementary material for: An Ultrasensitive Lateral Flow Immunoassay Based on Metal-Organic Framework-Decorated Polydopamine for Multiple Sulfonylureas Adulteration in Functional Foods
Source: Foods. 2023 Jan 25;12(3):539. doi: 10.3390/foods12030539 (PMC9914140; doi:10.3390/foods12030539)
Supplement: Supplementary file 1 [file foods-12-00539-s001.zip]

Archive with 1 entries (1 files):
- foods-2144748-supplementary.pdf
